# Supplementary material for: Effects of Chronic Barley Consumption on Upper Respiratory Tract Symptoms in Japanese Healthy Adults: A Randomized, Parallel-Group, Controlled Trial
Source: Nutrients. 2024 Jul 17;16(14):2298. doi: 10.3390/nu16142298 (PMC11279517; doi:10.3390/nu16142298)
Supplement: Supplementary file 1 [file nutrients-16-02298-s001.zip]

Archive with 1 entries (1 files):
- nutrients-3077176-supplementary.xlsx
