# Supplementary material for: Effects of Chronic Barley Consumption on Upper Respiratory Tract Symptoms in Japanese Healthy Adults: A Randomized, Parallel-Group, Controlled Trial
Source: Nutrients. 2024 Jul 17;16(14):2298. doi: 10.3390/nu16142298 (PMC11279517; doi:10.3390/nu16142298)
Supplement: Supplementary file 1 [file nutrients-16-02298-s001.zip › nutrients-3077176-supplementary.xlsx]

## Sheet: Fig S1
Figure S1. Comparison of changes in scores for subjective physical symptoms related to URTS except nasal symptoms between the two groups during the intervention period. The scores for each individual participant are plotted on the graph, and the median score is indicated by a horizontal bar.

## Sheet: Table S1
Table S1. Cumulative number of days with special notes.
		Special note		P
		Positive	Negative
Taking medicine (days)	Control group (n = 27)	37	1471	0.034
	Barley group (n = 27)	21	1486
Physician visit (days)	Control group (n = 27)	9	1499	0.809
	Barley group (n = 27)	8	1499
P-values were calculated using the chi-square test. The number of cumulative days was 1508 (22 participants × 56 days, 3 participants × 55 days, 1 participant × 54 days, and 1 participant × 57 days) in the control group and 1507 (23 participants × 56 days, 3 participants × 55 days, and 1 participant × 54 days) in the barley group.

## Sheet: Table S2
Table S2. Scores for subjective physical symptoms associated with URTS, with the exception of nasal symptoms, at week 1 and week 8.
		Control group							Barley group							P
		(n = 27)							(n = 27)
Sore throat	Week 1	0	(	0	-	0.06	)		0	(	0	-	0.28	)		0.891
(points)	Week 8	0	(	0	-	0.04	)		0	(	0	-	0.03	)	*	0.921
Scratchy throat	Week 1	0	(	0	-	0.06	)		0	(	0	-	0.31	)		0.983
(points)	Week 8	0	(	0	-	0.08	)		0	(	0	-	0.03	)		0.66
Cough	Week 1	0	(	0	-	0.14	)		0	(	0	-	0.14	)		0.445
(points)	Week 8	0	(	0	-	0.08	)		0	(	0	-	0	)		0.163
Hoarseness	Week 1	0	(	0	-	0.04	)		0	(	0	-	0	)		0.532
(points)	Week 8	0	(	0	-	0.03	)		0	(	0	-	0	)		0.134
Head congestion	Week 1	0	(	0	-	0.03	)		0	(	0	-	0.71	)		0.361
(points)	Week 8	0	(	0	-	0.09	)		0	(	0	-	0.29	)		0.46
Chest congestion	Week 1	0	(	0	-	0	)		0	(	0	-	0	)		0.888
(points)	Week 8	0	(	0	-	0	)		0	(	0	-	0	)		0.331
Feeling tired	Week 1	0.36	(	0	-	1.03	)		0.28	(	0	-	1.3	)		0.661
(points)	Week 8	0.43	(	0	-	0.85	)		0	(	0	-	0.69	)	*	0.109
Data presented as median with interquartile range. P-values vs. the control group were calculated using the Mann-Whitney U test. * P < 0.05 vs. week 1 based on the Wilcoxon signed-rank test.

## Sheet: Table S3
Table S3. POMS 2 T-scores at week 1 and week 8.
	Week 1																Week 8
	Control group							Barley group							P		Control group							Barley group							P
	(n = 27)							(n = 27)									(n = 27)							(n = 27)
A-H (points)	42	(	38	-	47	)		43	(	40	-	49	)		0.302		43	(	39	-	49	)		43	(	40	-	49	)		0.938
C-B (points)	45	(	40	-	47	)		44	(	39	-	54	)		0.835		42	(	40	-	48	)		45	(	39	-	52	)		0.499
D-D (points)	42	(	40	-	47	)		43	(	41	-	52	)		0.305		44	(	40	-	47	)		43	(	41	-	51	)		0.573
F-I (points)	41	(	37	-	46	)		41	(	38	-	47	)		0.51		41	(	37	-	47	)		41	(	37	-	47	)		0.869
T-A (points)	40	(	36	-	45	)		42	(	39	-	53	)		0.315		43	(	40	-	48	)	*	43	(	39	-	49	)		0.856
V-A (points)	55	(	48	-	60	)		55	(	48	-	66	)		0.815		56	(	48	-	62	)		55	(	45	-	61	)		0.768
F (points)	53	(	49	-	61	)		54	(	49	-	64	)		0.729		56	(	44	-	66	)		52	(	45	-	62	)		0.373
TMD score (points)	42	(	36	-	45	)		41	(	37	-	50	)		0.567		41	(	36	-	47	)		41	(	39	-	47	)		0.822
Data presented as median with interquartile range. P-values vs. the control group were calculated using the Mann-Whitney U test. * P < 0.05 vs. week 1 based on the Wilcoxon signed-rank test.

## Sheet: Table S4
Table S4. NK cell activity at week 1 and week 8.
	All																	Low initial NK cell activity																	High initial NK cell activity
	(n = 54)																	(n = 28)																	(n = 26)
	Control group								Barley group							P		Control group								Barley group							P		Control group								Barley group
	(n = 27)								(n = 27)									(n = 14)								(n = 14)									(n = 13)								(n = 13)
Week 1 (%)	33	(	26	-	54	)			36	(	23	-	52	)		0.489		26	(	23	-	31.25	)			23.5	(	12.5	-	29.5	)		0.21		54	(	45.5	-	59.5	)			52	(	41.5	-	57.5	)
Week 8 (%)	29	(	23	-	48	)	**		34	(	23	-	47	)		0.802		25.5	(	22.25	-	27.5	)			27	(	17.5	-	35.25	)	*	0.603		48	(	34.5	-	50.5	)			44	(	29	-	54	)
Data presented as median with interquartile range. P-values vs. the control group were calculated using the Mann-Whitney U test. * P < 0.05 and ** P < 0.01 vs. week 1 based on the Wilcoxon signed-rank test.
[truncated: 1 more columns]
